# Supplementary material for: Rat eradication comes within a whisker! A case study of a failed project from the South Pacific
Source: R Soc Open Sci. 2016 Apr 20;3(4):160110. doi: 10.1098/rsos.160110 (PMC4852649; doi:10.1098/rsos.160110)
Supplement: Second file Genetic data [file rsos160110supp2.xlsx]

## Sheet: Sheet1
sample	group	island	D10Rat20		D11Rat7		D12Rat36		D14Rat39		D15Rat77		D17Mgh1		D19Rat75		D1Rat313		D2Rat234		D2Rat312		D4Rat106		D5Rat83		D6Rat100		D6Rat99		D7Arb16		D7Rat13		D8Mgh4		D8Rat162		D9Mit3
CA1	C1	C	128	128			190	192	234	234	246	246	114	124	207	207			121	121	103	103	178	178	170	170	184	186	139	139	94	94	207	207	131	131	215	215	98	98
CA10	C1	C	128	128			190	190	234	234	246	246	120	120	197	207			121	121	103	103	178	178	170	170	186	186	139	139	94	94	207	207	131	131	215	215	98	98
CA12	C1	C	128	128			190	190	234	234	246	246	114	120	197	207			121	121	103	103	178	178	170	170	186	186	139	139	94	94	207	207	131	131	215	215	98	98
CA13	C1	C	128	128			190	190	234	236	246	246	114	120	207	207			121	121	103	103	178	178	170	170	186	186	139	139	94	94	207	207	131	131	215	215	98	98
CA14	C1	C	128	128			190	190	234	236	246	246	120	124	207	207			121	121	103	103	178	178	170	170	186	186	139	139	94	94	207	207	131	131	215	215	98	98
CA2	C1	C	128	128			190	190	234	234	246	246	114	124	207	207			121	121	103	103	178	178	170	170	186	186	139	139	94	94	207	207	131	131	215	215	98	98
CA4	C1	C	128	128			190	190	234	234	246	246	120	124	207	207			121	121	103	103	178	178	170	170	186	186	139	139	94	94	207	207	131	131	215	215	98	98
CA5	C1	C	128	128			190	190	234	234	246	246	114	120	197	207			121	121	103	103	178	178	170	170	186	186	139	139	94	94	207	207	131	131	215	215	98	98
CA7	C1	C	128	128			190	190	234	234	246	246	114	120	207	207			121	121	103	103	178	178	170	170	186	186	139	139	94	94	207	207	131	131	215	215	98	98
CMT24	C1	C	116	122	145	145	188	190	242	242	246	249	120	120	201	203	161	161	121	121	106	110	170	172	170	170	182	182	135	135	94	94	207	207	129	136	208	208	98	98
K10M	G1	G	105	107	147	147	190	190	223	238	253	253	114	116	199	199	161	161	116	116	106	106	170	170	168	170	178	178	133	137	90	90	207	207	114	138			98	98
K14M	G1	G	107	107	147	147	190	190	223	238	249	253	116	116	199	199	161	163	121	121	104	106	170	170	168	170	178	178	137	137	90	94	207	207	114	138			98	98
K15M	G1	G	105	107	147	149	190	190	223	238	253	253	116	116	199	199	161	161	121	121	104	106	172	172	172	172	178	178	137	137	90	90	207	207	114	114			98	98
K16F	G1	G	105	107	147	149	190	190	223	223	249	253	114	116	199	199	161	161	121	121	104	106	170	172	170	170	178	178	133	137	87	90	207	207	114	114			98	98
K17M	G1	G	107	122	147	149	190	190	223	223	253	253	116	116	199	199	161	161	116	116	104	106	170	170	170	170	178	178	137	137	90	96	207	207	114	138			98	98
K21F	G1	G	107	107	147	149	190	190	223	238	253	253	114	116	199	199	161	161	121	121	106	106	170	172	170	170	178	178	137	137	90	90	207	207	114	114			98	98
K22F	G1	G	107	118	147	149	190	190	225	238	249	253	114	116	199	199	161	161	121	121	104	106	170	170	170	170	178	178	137	137	90	90	207	207	138	138			98	98
K23M	G1	G	105	107	147	147	190	190	223	223	253	253	116	116	199	199	161	161	116	116	104	106	170	172	170	170	178	178	137	137	90	90	207	207	114	114			98	98
K2F	G1	G	107	107	147	149	190	190	223	223	253	253	114	116	199	199	161	161	116	116	104	104	172	172	168	172	178	178	137	137	90	96	207	207	114	138			98	98
K4F	G1	G	107	107	147	149	190	190	223	223	249	253	114	114	199	199	161	161	121	121	106	106	170	170	168	170	178	178	137	137	90	92	207	207	114	114			98	98
K6M	G1	G	107	107	147	149	190	190	223	238	253	253	114	116	199	199	161	161	116	116	104	106	170	170	166	168	178	178	133	137	90	94	207	207	114	114			98	98
K7M	G1	G	107	107	147	147	190	190	223	223	253	253	114	114	199	199	161	161	121	121	104	104	170	170	170	170	178	178	137	137	90	92	207	207	114	114			98	98
K9M	G1	G	107	107	147	147	190	190	223	238	253	253	114	114	199	199	161	161	121	121	104	104	170	172	170	172	178	178	137	137	90	90	207	207	114	114			98	98
10-MEK.01	G2	G	116	118	131	131	184	195	255	255	240	251	126	128	201	201	155	155			94	94	155	155	170	172	176	176							134	134
10-MEK.02	G2	G	116	118			184	184	255	255	240	240	126	126	199	199	155	155	121	121	94	94	155	155	170	170	176	176			87	87			131	134
10-MEK.03	G2	G	97	116	131	131	184	195	251	255	244	251	126	126	201	201	155	155			94	94	155	155	170	180	176	176			104	104			134	156
10-MEK.04	G2	G	97	118			184	195	255	257	244	253	126	126	197	197	155	155			94	94	155	155	170	180	176	176			87	104			134	156
10-TEA.01	G2	G	122	122	147	147	190	190	223	223	251	251	112	114	201	201	161	161	116	116	110	110	170	170	168	168	178	178	152	152	94	94	207	207	114	114			98	98
10-TEA.02	G2	G	122	122	147	147	190	190	223	223	251	251	114	114	201	201	161	161	116	116	110	110	170	170	168	168	178	178	152	152	94	94	207	207	114	114			98	98
10-TEA.03	G2	G	122	122	147	147	190	190	223	223	251	251	112	114	201	201	161	161	116	116	110	110	170	170	168	168	178	178	152	152	94	94	207	207	114	114			98	98
10-TEA.04	G2	G	122	122	147	147	190	190	223	223	251	251	114	114	201	201	161	161	116	116	110	110	170	170	168	168	178	178	152	152	94	94	207	207	114	114			98	98
10-TEA.05	G2	G	122	122	147	147	190	190	223	223	251	251	114	114	201	201	161	161	116	116	110	110	170	170	168	168	178	178	152	152	94	94	207	207	114	114			98	98
10-TEA.06	G2	G	122	122	147	147	190	190	223	223	251	251	114	114	201	201	161	161	116	116	110	110	170	170	168	168	178	178	152	152	94	94	207	207	114	114			98	98
10-TEA.07	G2	G	122	122	147	147	190	190	223	223	251	251	114	114	201	201	161	161	116	116	110	110	170	170	168	168	178	178	152	152	94	94	207	207	114	114			98	98
10-TEA.08	G2	G	122	122	147	147	190	190	223	223	251	251	112	114	201	201	161	161	116	116	110	110	170	170	168	168	178	178	152	152	92	94	207	207	114	114			98	98
10-TEA.09	G2	G	122	122	147	147	190	190	223	223	251	251	114	114	201	201	161	161	116	116	110	110	170	170	168	168	178	178	152	152	94	94	207	207	114	114			98	98
10-TEA.10	G2	G	122	122	147	147	190	190	223	223	251	251	114	114	201	201	161	161	116	116	110	110	170	170	168	168	178	178	152	152	94	94	207	207	114	114			98	98
10-TEA.11	G2	G	122	122	147	147	190	190	223	223	249	251	114	114	201	201	161	161	116	116	110	110	170	170	168	168	178	178	152	152	94	94	207	207	114	114			98	98
10-TEA.12	G2	G	118	122	147	147	190	190	223	223	251	251	112	114	201	201	161	161	116	116	110	110	170	170	168	168	178	178	152	152	94	94	207	207	114	114			98	98
10-TEA.13	G2	G	122	122	147	147	190	190	223	223	251	251	114	114	201	201	161	161	116	116	110	110	170	170	168	168	178	178	152	152	94	94	207	207	114	114			98	98
10-TEA.14	G2	G	122	122	147	147	190	190	223	223	251	251	114	114	201	201	161	161	116	116	110	110	170	170	168	168	178	178	152	152	94	94	207	207	114	114			98	98
10-TEA.15	G2	G	122	122	147	147	190	190	223	223	251	251	114	114	201	201	161	161	116	116	110	110	170	170	168	168	178	178	152	152	94	94	207	207	114	114			98	98
10-TEM.01	G2	G	114	114	147	147	188	190	234	234	244	258	118	118	199	201	157	161	116	116	104	106	170	170	170	170	176	176	150	150	94	94	207	207	136	136			98	98
10-TEM.02	G2	G			147	147	188	190	232	234	249	249	114	118	199	201	157	157	116	116	106	106	170	170	170	170	176	178			96	96	207	207	136	136			98	98
10-TEM.03	G2	G	114	118	147	147	190	190	232	232	249	249	118	118	199	201	157	161	116	116	104	106	170	170	170	170	176	176	150	152	94	94	207	207	136	136			98	98
10-TEM.04	G2	G	114	114	147	147	188	190	232	232	249	261	114	118	199	201	157	161	116	116	106	106	170	170	170	170	176	178	150	150	94	96	207	207	136	136			98	98
10-TEM.05	G2	G	105	105	147	147	190	190	227	234	249	253	118	124	199	201	161	161	116	116	106	106	170	170	170	170	176	176	137	150	94	96	207	207	136	138	213	213	98	98
10-TEM.06	G2	G	114	114	147	147	190	190	232	232	244	249	114	116	201	201	157	161	116	116	106	106	170	170	170	170	176	176	137	150	94	94	207	207	136	136	213	213	98	98
10-TEM.07	G2	G	114	114	147	147	188	190	232	236	244	261	114	118	199	199	157	161	116	116	103	106	170	170	170	170	176	178	137	150	94	96	207	207	136	136	213	213	98	98
control	H1	cntrl													192	192													154	154
RT1	H1	E_Beach_Path	105	118	145	147	190	190	232	238	249	253	116	120	199	199	157	161	116	116	104	106	170	172	170	170	178	178	137	154	92	92	207	207	136	136	208	211	98	107
RT10	H1	Adams	105	114	145	149	188	190	234	236	253	255	122	124	199	199	161	161	116	116	103	104	170	170	168	170	176	182	137	137	92	98	207	207	114	136	208	211	98	98
RT11	H1	Camp	105	118	147	149	186	188	229	234	249	253	116	126	199	199	161	161	116	116	104	104	170	170	166	168	178	178	137	150	92	94	207	207	136	136	208	211	98	98
RT12	H1	Camp	114	118	147	147	188	190	232	236	249	251	116	118	199	199	161	163	116	116	104	106	170	170	166	170	178	178	150	154	94	94	201	209	114	136	211	213	98	98
RT13	H1	Down_Rope	105	118	147	147	188	190	223	225	255	257	116	122	199	199	157	163	116	116	104	104	170	170	170	170	178	178	137	137	92	98	201	207	114	136	208	211	98	107
RT14	H1	Elizabeth	105	118	147	147	186	188	227	234	251	255	124	124	199	203	161	163	116	116	106	106	161	170	166	170	178	178	137	137	98	98	201	207	114	136	211	211	98	98
RT15	H1	Bounty	105	114	145	147	190	190	229	245	244	255	116	116	199	199	157	161	116	116	104	106	170	170	166	170	178	178	137	154	92	94	201	207	114	138	208	211	98	98
RT16	H1	Christian	116	120	147	147	186	190	223	234	251	253	112	116	199	199	157	161	116	116	104	106	170	170	168	170	176	178	137	154	92	98	201	201	114	136	202	211	98	98
RT17	H1	Bounty	120	120	147	149	188	190	223	234	249	255	118	122	199	199	157	161	116	116	104	106	170	170	166	170	178	178	137	137	94	96	201	207	114	136	208	211	98	98
RT18	H1	Christian	105	122	147	147	190	190	234	234	251	253	116	126	199	199	157	161	116	116	104	104	170	170	170	170	178	178	137	154	94	96	201	207	114	136	211	211	98	98
RT19	H1	Down_Rope	120	122	145	147	188	190	236	236	253	257	114	126	199	201	157	161	116	118	103	106	170	170	166	170	176	178	137	150	94	94	207	207	114	136	208	211	98	98
RT2	H1	E_Beach_Path	105	105	145	149	190	194	223	234	249	257	116	116	199	199	161	163	116	116	106	106	170	170	166	166	178	178	154	154	94	98	207	207	136	136	211	211	98	98
RT20	H1	Elizabeth	114	118	145	147	188	190	229	232	253	253	116	116	199	201	157	157	116	116	100	106	170	172	166	170	178	182	137	156	90	98	207	207	114	136	208	208	98	107
RT3	H1	Adams	118	118	147	147	186	190	234	240	249	253	116	122	199	199	161	161	116	116	104	106	170	172	166	170	176	176	137	137	92	94	207	207	114	136	208	208	98	107
RT4	H1	Fletcher	109	118	147	147	190	192	234	234	255	255	112	120	199	201	161	161	116	116	100	104	170	172	166	170	178	178	137	156	90	94	207	207	136	138	211	213	98	107
RT5	H1	Fletcher	105	118	147	147	188	190	234	240	249	253	116	120	199	199	161	161	116	116	104	106	170	170	170	170	180	180	150	154	94	98	207	207	114	136	208	208	98	107
RT6	H1	Gudgeon	105	109	145	145	186	188	234	238	253	255	120	122	199	199	157	161	116	116	104	106	170	174	166	170	176	178	150	156	92	96	207	207	136	136	204	213	98	107
RT7	H1	Henderson	105	109	145	145	188	192	234	234	255	257	116	118	199	201	157	161	116	116	104	106	170	174	166	170	178	178	135	154	90	92	207	207	114	138	211	213	107	107
RT8	H1	Henderson	122	122	147	147	188	194	229	236	255	255	116	122	199	201	161	161	116	116	106	106	170	174	166	170	178	182	137	150	94	96	201	207	114	114	208	211	98	98
RT9	H1	Gudgeon	105	105	147	147	190	190	234	236	244	249	120	126	199	201	157	161	116	116	104	106	170	170	166	170	178	178	137	137	98	98	207	207	114	140	208	208	98	98
C18.1	H2	CHRISTIAN	105	105	145	147	186	188	234	236	253	255	116	118	199	199	161	161	116	118	104	104	170	170	170	170	178	178	150	154	94	94	207	207	114	136	211	211	98	98
C19.1	H2	CHRISTIAN	105	120	145	147	188	190	223	236	253	253	116	118	199	199	157	161	116	118	103	104	170	170	170	170	176	176	154	154	94	94	207	207	114	138	208	208	98	107
C21.1	H2	CHRISTIAN	105	118	145	145	186	190	223	234	249	251	124	126	199	199	161	161	116	116	106	106	170	170	166	170	178	178	150	154	94	96	201	207	114	136	211	211	98	98
C21.2	H2	CHRISTIAN	105	105	145	145	186	188	234	236	251	253	118	126	199	199	157	161	116	121	103	106	170	170	166	170	176	178	150	154	94	94	201	207	114	136	208	211	98	98
C22.2	H2	CHRISTIAN	105	118	145	145	186	188	223	234	251	253	118	124	199	201	157	161	116	118	103	106	170	170	166	170	176	178	154	154	94	94	207	207	114	136	211	211	98	98
C23.2	H2	CHRISTIAN	105	118	147	149	186	188	234	238	253	257	116	124	199	199	157	161	116	116	104	106	170	170	170	172	176	180	137	150	94	96	201	207	114	136	208	211	98	98
C24.1	H2	CHRISTIAN	105	122	147	147	188	190	223	234	253	257	114	124	199	199	157	161	116	116	104	104	170	170	170	172	176	178	137	150	94	98	201	207	114	114	208	211	98	98
C26.2	H2	CHRISTIAN	118	120	147	147	186	188	223	234	257	257	116	116	199	199	157	161	116	116	104	106	170	170	166	172	176	176	137	137	96	98	201	207	114	114	202	211	98	107
C27.1	H2	CHRISTIAN	118	122	147	147	190	190	223	238	251	257	116	118	199	199	159	161	116	116	104	106	170	170	166	172	176	178	137	154	94	96	201	201	136	136	202	213	98	98
C3.1	H2	CHRISTIAN	105	120	147	149	190	190	223	234	251	253	116	122	199	199	161	161	116	116	106	106	170	170	166	170	176	178	150	154	92	94	207	207	114	136	211	211	98	98
C30.1	H2	CHRISTIAN	109	118	147	149	190	192	223	234	251	253	116	124	199	201	157	161	116	116	106	108	161	174	166	170	176	178	137	154	98	98	207	207	114	114	208	208	98	98
C7.1	H2	CHRISTIAN	105	109	145	147	188	192	227	238	249	249	116	120	201	201	157	161	116	116	104	104	170	172	170	170	176	180	137	137	94	96	207	207	136	139	208	211	98	107
C9.1	H2	CHRISTIAN	105	120	147	147	186	190	234	238	251	251	116	124	199	199	157	161	116	116	104	104	170	170	172	172	176	176	137	154	96	98	201	201	114	136	208	211	98	100
E15.1	H2	E_BEACH	105	105	147	147	190	190	232	238	249	255	114	120	199	201	157	163	116	116	104	108	170	172	170	170	176	178	137	139	94	94	207	207	114	136	211	213	107	109
E27.1	H2	E_BEACH	105	114	145	147	190	190	223	234	249	257	116	116	199	199	157	157	116	116	104	108	170	170	168	170	178	182	137	150	94	98	207	207	136	136	208	211	98	98
E30.1	H2	E_BEACH	105	118	147	149	190	194	234	234	251	251	118	124	199	201	157	161	116	116	104	106	170	170	170	172	178	182	137	150	90	98	207	207	114	136	208	208	98	98
E7.1	H2	E_BEACH	114	114	147	147	186	188	234	234	249	251	112	118	199	199	157	161	116	116	104	106	170	170	166	168	174	178	137	156	92	96	207	207	114	114	211	211	98	109
E8.1	H2	E_BEACH	105	114	145	147	186	190	234	234	249	249	112	116	199	199	157	163	116	116	104	106	170	170	168	170	174	178	137	137	92	94	207	207	114	136	211	211	109	109
F19.1	H2	FLETCHER	105	118	147	147	186	190	223	236	251	253	116	116	199	199	157	161	116	116	106	106	170	170	166	166	176	176	137	154	94	96	207	207	114	114	208	208	98	98
F25.1	H2	FLETCHER	105	105	147	147	190	190	232	238	249	257	116	122	199	199	157	157	121	121	103	103	170	170	166	170	178	178	137	137	92	98	207	207	114	136	208	208	98	98
F27.1	H2	FLETCHER	105	105	145	147	186	190	234	236	253	255	116	118	199	199	161	161	116	116	106	106	170	170	170	170	178	178	154	154	92	92	207	207	136	138			98	98
F4.1	H2	FLETCHER	120	120	147	147	190	190	223	234	257	257	114	124	199	199	161	161	116	116	106	106	170	170	166	166	178	178	137	150	90	98	201	207	114	136	211	211	98	98
H16.1	H2	HENDERSON	105	105	145	147	190	190	234	234	246	253	112	116	199	199	157	161	116	116	104	106	170	170	168	170	178	180	137	154	92	98	207	207	114	138	208	211	98	98
H18.1	H2	HENDERSON	105	118	145	147	188	190	234	234	253	255	118	120	199	199	161	161	116	116	100	106	170	170	170	170	178	178	150	154	92	98	207	207	136	136	208	211	98	98
H24.1	H2	HENDERSON	107	118	147	147	188	190	227	234	249	253	116	116	199	199	157	161	116	116	104	106	170	170	170	170	178	180	141	156	96	98	207	207	136	136	208	208	98	98
H9.1	H2	HENDERSON	114	120	147	147	188	192	223	232	253	257	116	130	199	201	157	157	116	116	103	106	170	174	166	166	178	178	137	154	92	96	207	207	114	114	208	211	98	98
N12.1	H2	N_BEACH	105	118	147	147	190	194	223	234	249	255	114	114	199	199	157	163	116	116	106	106	170	170	166	172	178	178	137	152	92	96	201	207	114	114	208	211	98	107
N17.1	H2	N_BEACH	118	122	145	147	188	190	234	234	253	255	116	120	199	199	161	161	116	116	104	106	170	172	170	170	178	178	137	154	92	96	207	207	136	136	208	208	98	98
N19.1	H2	N_BEACH	105	118	147	147	190	190	234	238	249	253	114	118	199	201	161	161	116	116	103	106	170	172	170	170	178	178	137	137	92	92	207	207	114	136	208	208	98	98
N27.1	H2	N_BEACH	105	120	145	147	186	186	223	232	249	251	116	120	199	199	161	161	116	116	106	106	170	170	170	170	178	178	137	150	94	98	207	207	114	114	211	211	98	98
N8.1	H2	N_BEACH	105	114	145	147	190	190	234	234	249	249	124	124	199	199	161	161	116	116	104	106	170	170	170	170	178	178	154	154	94	94	207	207	114	136	208	208	98	98
N8.3	H2	N_BEACH	118	118	145	145	190	190	234	234	249	253	112	126	199	199	157	161	116	116	104	106	170	170	170	170	178	178	137	137	92	94	207	207	114	136	211	211	98	98
C15.1	H3	CHRISTIAN	118	120	147	147	190	190	223	223	253	257	116	116	199	199	157	163	116	116	106	106	170	170	170	172	176	178	137	150	94	96	201	207	114	136	208	208	98	107
C16.1	H3	CHRISTIAN	105	105	147	149	190	190	234	234	251	253	116	122	199	199	161	161	116	116	106	106	170	170	166	170	178	178	137	150	94	96	201	207	114	114	211	211	98	98
C16.2	H3	CHRISTIAN	118	120	145	147	186	188	234	236	251	253	116	116	199	201	161	161	116	118	104	104	170	170	170	170	176	178	154	154	92	94	207	207	114	136	208	208	98	107
C17.1	H3	CHRISTIAN	105	105	147	147	186	188	223	223	253	255	116	126	199	199	157	161	116	116	104	104	169	170	166	170	178	178	137	154	92	94	207	207	114	136	211	211	98	98
C20.1	H3	CHRISTIAN	105	105	145	145	190	190	234	236	251	253	118	124	199	199	157	161	116	118	106	106	170	170	170	170	176	178	154	154	92	94	201	207	136	136	211	211	98	98
C20.2	H3	CHRISTIAN	105	118	145	147	188	190	223	236	253	253	116	116	199	201	157	161	116	118	104	104	170	170	170	170	178	178	137	150	94	96	207	207	114	136	211	211	98	98
C22.1	H3	CHRISTIAN	105	105	145	145	190	192	234	236	251	253	124	126	199	201	157	157	116	116	103	110	170	170	166	170	178	178	137	150	94	96	207	207	114	114	208	211	98	98
C25.1	H3	CHRISTIAN	118	120	147	147	186	190	238	238	251	257	114	116	199	199	157	157	116	116	104	104	170	170	172	172	176	176	137	137	98	98	201	207	114	114	202	211	98	98
C26.1	H3	CHRISTIAN	118	118	145	147	188	188	223	238	251	257	112	116	199	199	159	161	116	116	106	106	170	170	166	170	176	178	137	154	94	96	201	207	114	136	202	213	98	107
C28.1	H3	CHRISTIAN	118	122	147	147	186	188	223	223	251	257	116	116	199	199	157	161	116	116	104	106	161	170	166	172	176	176	137	154	94	96	201	207	114	136	211	211	98	98
C29.1	H3	CHRISTIAN	109	118	145	147	188	192	223	234	251	253	116	124	199	201	157	161	116	116	106	106	161	174	166	166	176	178	137	154	94	94	207	207	114	114	211	211	98	107
E14.1	H3	E_BEACH	105	105	147	147	186	192	234	234	249	253	114	114	199	201	157	161	116	116	99	104	170	170	170	170	178	178	137	137	92	94	207	207	114	136	208	211	98	109
E16.1	H3	E_BEACH	118	118	147	147	190	190	223	234	251	251	116	118	199	199	161	161	116	116	103	106	170	170	166	166	178	180	154	156	90	92	207	207	114	136	208	208	98	100
E18.1	H3	E_BEACH	105	118	147	149	190	190	234	234	249	251	116	120	199	199	161	167	116	116	106	106	170	170	168	168	176	178	137	154	94	94	207	207	136	136	213	213	98	98
E24.1	H3	E_BEACH	105	114	145	147	190	190	234	234	251	257	116	116	199	199	157	157	116	116	106	108	170	170	166	170	178	178	154	154	92	94	207	207	136	136			98	98
E29.1	H3	E_BEACH	105	105	147	147	190	190	234	238	249	251	116	120	199	199	157	161	116	116	106	106	170	170	168	170	178	178	137	154	94	98	207	207	136	136	208	213	98	98
E5.1	H3	E_BEACH	114	118	145	149	186	190	223	234	253	253	112	116	199	199	161	161	116	116	106	106	161	170	170	170	178	178	137	154	92	94	207	207	114	138	208	211	98	98
F22.1	H3	E_BEACH	118	118	147	147	188	188	234	240	251	253	116	122	199	199	157	161	116	116	106	106	170	172	166	170	178	180	150	154	92	98	201	207	114	136	208	208	98	107
F23.1	H3	E_BEACH	111	118	147	147	190	194	234	234	249	253	116	116	199	199	161	161	116	116	104	106	170	170	166	170	180	180	150	154	94	98	207	207	114	114	208	208	98	107
H14.1	H3	HENDERSON	118	120	147	147	186	190	223	223	249	251	116	122	199	199	157	157	116	116	104	104	170	170	166	170	176	178	135	137	92	98	207	207	136	136	208	211	98	107
H20.1	H3	HENDERSON	118	120	147	147	186	188	225	234	253	255	116	116	199	199	161	164	116	116	103	106	170	170	166	166	178	178	137	150	94	94	207	207	114	136	208	211	98	98
H22.1	H3	HENDERSON	116	118	147	147	188	190	234	234	253	253	112	118	199	199	161	161	116	116	104	106	170	170	170	170	176	178	154	154	90	96	207	207	136	136	208	211	98	107
H30.1	H3	HENDERSON	105	111	145	145	188	188	234	236	253	253	114	116	199	199	155	157	116	118	104	104	170	170	166	170	176	178	154	154	94	94	207	207	114	136	211	211	98	98
N0.1	H3	N_BEACH	105	118	145	145	186	190	234	238	251	253	112	124	199	199	161	161	116	116	104	106	170	170	170	172	176	178	137	154	94	96	207	207	114	136	208	208	98	98
N10.1	H3	N_BEACH	114	118	145	147	186	190	229	234	251	251	112	124	199	201	161	163	116	116	104	106	170	170	170	172	176	178	154	154	94	98	201	207	136	136	208	208	107	109
N11.1	H3	N_BEACH	118	120	145	147	190	190	223	234	251	255	116	122	199	201	157	161	116	116	106	106	170	170	166	166	176	178	154	154	92	92	201	207	136	136	208	211	98	98
N5.1	H3	N_BEACH	118	118	147	147	190	190	223	234	251	253	116	116	199	199	161	163	116	116	104	104	170	170	170	170	178	180	154	154	92	92	201	207	136	136	208	211	98	98
N7.1	H3	N_BEACH	105	114	145	145	190	190	234	236	249	253	114	122	199	199	161	161	116	116	106	106	170	170	166	170	178	178	150	158	92	94	207	207	114	114	211	215	98	109
N8.2	H3	N_BEACH	118	118	147	147	188	190	234	238	249	253	114	120	199	199	161	161	116	116	104	106	170	170	166	168	176	178	137	156	92	96	207	207	114	136	208	211	98	98
N9.1	H3	N_BEACH	105	114	147	147	190	190	234	238	253	255	112	116	199	199	161	161	121	121	106	106	170	174	166	170	178	180	137	150	92	96	207	207	114	114	208	211	107	107
H5/12b	H4	PLATEAU	109	118	145	147	188	192	234	234	253	257	116	116	199	201	157	161	116	116	106	108	174	174	166	166	178	178	137	154	96	98	207	207	114	114	211	211	98	98
H16	Hpre1	N_BEACH	105	118	145	147	190	190	223	234	251	253	112	124	199	199	161	161	116	116	106	106	170	170	170	170	176	178	137	154	92	98	207	207	114	136	211	211	98	107
H17	Hpre1	N_BEACH	118	120	145	147	188	188	234	234	253	255	118	122	199	201	157	161	116	116	100	100	170	172	166	170	174	178	137	137	96	98	207	207	114	136	208	211	107	107
H18	Hpre1	N_BEACH	105	105	147	147	192	192	232	234	249	253	116	118	199	201	161	161	116	116	104	106	170	170	166	166	176	178	137	150	90	96	207	207	114	136	208	211	98	98
H19	Hpre1	N_BEACH	116	118	147	149	190	190	223	234	249	251	114	116	199	199	161	161	116	116	104	106	170	170	166	170	178	180	135	150	96	98	207	207	114	136	208	208	98	98
H20	Hpre1	N_BEACH	105	105	145	147	186	188	236	238	249	249	118	120	199	201	161	161	116	116	99	106	170	170	170	170	176	180	137	154	90	98	207	207	114	136	208	211	98	98
H21	Hpre1	N_BEACH	105	118	145	147	188	190	223	229	249	251	116	122	199	199	159	161	116	116	106	106	170	170	166	170	174	178	150	156	92	96	207	207	136	138	208	208	98	107
H22	Hpre1	N_BEACH	114	116	147	147	186	190	229	234	249	255	116	118	199	201	157	161	116	116	106	106	170	170	170	170	178	178	150	150	92	92	201	207	114	136	208	208	98	98
H23	Hpre1	N_BEACH	105	118	145	147	188	190	234	236	253	257	116	124	199	201	157	161	116	116	100	106	170	172	170	172	178	178	137	150	94	96	207	207	114	136	208	211	98	107
H24	Hpre1	N_BEACH	118	118	147	147	188	190	232	234	253	255	116	118	199	199	161	161	116	116	104	106	170	170	166	166	184	186	137	150	92	96	207	207	136	136	211	211	98	98
H25	Hpre1	N_BEACH	118	118	145	147	190	190	232	234	249	251	118	120	199	201	157	161	116	116	104	108	170	170	170	170	178	182	137	150	92	94	207	207	114	136	211	211	98	98
H26	Hpre1	E_BEACH	105	105	145	145	188	190	223	234	251	253	116	122	199	199	161	161	116	116	104	104	170	170	166	166	178	178	137	137	94	96	207	207	114	138	211	211	98	107
H27	Hpre1	E_BEACH	105	105	147	147	188	190	229	234	253	253	116	116	199	199	161	161	116	116	103	104	170	170	166	170	176	178	137	137	96	98	207	207	114	136	208	211	98	98
H28	Hpre1	E_BEACH	105	105	145	147	190	190	234	234	249	253	118	124	199	201	157	161	116	116	104	106	170	170	166	166	176	178	137	154	94	96	207	207	136	136	208	211	98	98
H29	Hpre1	E_BEACH	107	118	145	147	190	190	223	234	249	249	116	126	199	199	161	161	116	116	104	104	170	170	166	170	178	180	137	156	92	92	201	207	114	136	211	211	98	98
H30	Hpre1	E_BEACH	105	118	147	147	190	190	223	223	249	249	116	116	199	201	161	161	116	116	104	106	170	170	166	170	176	178	137	150	94	94	201	201	114	138	208	208	98	102
H31	Hpre1	E_BEACH	105	107	145	147	188	190	229	234	249	251	116	120	199	199	161	161	116	116	104	106	170	170	166	170	178	180	137	156	92	92	201	207	114	136	208	208	98	98
H32	Hpre1	E_BEACH	118	118	145	147	188	190	234	236	253	257	122	126	199	199	157	161	116	116	104	106	170	172	170	172	178	178	137	137	92	98	207	207	114	138	208	208	98	107
H33	Hpre1	E_BEACH	105	118	147	147	188	188	223	234	251	253	112	112	199	199	161	163	116	118	104	106	170	170	166	170	178	178	137	150	90	92	201	207	136	138	208	211	98	107
H34	Hpre1	E_BEACH	105	120	147	147	188	190	234	234	251	253	116	124	199	203	157	161	116	116	104	106	169	170	166	170	178	178	137	137	94	94	207	207	114	136	211	211	98	98
H35	Hpre1	E_BEACH	111	118	145	147	190	190	232	234	249	255	114	118	199	201	157	161	116	116	103	106	170	170	170	170	180	182	137	150	96	100	207	207	114	114	211	211	98	98
H1	Hpre3	N_BEACH	105	114	147	147	188	190	234	234	249	253	118	120	199	201	157	157	116	116	104	106	170	170	170	170	176	178	137	137	90	92	207	207	136	136	208	208	98	98
H10	Hpre3	N_BEACH	105	116	145	149	188	190	227	232	253	253	116	124	199	199	161	161	116	116	104	108	170	170	166	170	176	178	135	137	98	98	207	207	114	136	208	208	98	107
H11	Hpre3	N_BEACH	105	114	147	147	186	190	223	234	249	251	114	116	199	201	161	161	116	116	103	106	170	170	170	170	178	180	135	150	90	92	207	207	114	136	208	211	98	98
H12	Hpre3	N_BEACH	105	105	142	145	188	190	223	234	251	251	120	126	199	199	161	161	116	116	106	106	170	170	166	170	178	182	137	150	96	100	207	207	136	136	208	208	98	107
H13	Hpre3	N_BEACH	116	118	145	145	188	190	223	234	251	251	112	116	199	199	161	161	116	116	106	108	170	170	170	170	178	178	137	137	92	96	207	207	136	136	208	211	98	98
H14	Hpre3	N_BEACH	114	116	147	149	188	190	232	234	251	253	116	116	199	199	161	161	116	116	104	104	170	170	166	170	178	178	135	141	92	98	207	207	114	114	208	213	98	107
H15	Hpre3	N_BEACH	105	116	147	147	188	190	223	234	249	249	116	120	199	199	157	161	116	116	106	106	170	170	168	170	178	178	137	137	92	92	207	207	114	114	208	208	98	98
H2	Hpre3	N_BEACH	105	114	147	147	190	190	223	223	253	253	114	126	199	199	161	161	116	116	104	106	170	170	166	170	176	176	137	154	92	102	201	207	114	136	208	211	98	98
H3	Hpre3	CAMP	107	118	147	147	186	192	229	234	251	255	116	118	199	201	159	161	116	116	100	106	170	172	170	170	178	180	137	137	92	92	207	207	136	136	208	208	98	98
H36	Hpre3	E_BEACH	105	118	145	147	188	190	234	236	251	253	118	124	199	199	161	161	116	116	106	106	170	170	170	170	178	180	137	137	98	98	207	207	136	136	208	211	98	98
H37	Hpre3	E_BEACH	105	109	145	147	190	194	234	234	251	253	118	118	199	199	157	161	114	116	104	106	170	174	170	170	178	178	137	156	94	96	207	207	114	136	208	211	98	98
H38	Hpre3	E_BEACH	105	114	145	147	188	190	223	236	253	253	118	120	199	199	157	161	121	121	103	104	170	170	166	168	176	176	137	137	92	94	201	207	114	136	208	211	98	98
H39	Hpre3	E_BEACH	116	118	145	147	188	190	223	229	253	257	112	116	199	199	161	163	116	116	104	106	169	170	166	170	178	178	137	137	96	96	207	207	136	138	208	208	98	107
H4	Hpre3	CAMP	105	105	145	147	190	190	234	234	253	253	116	128	199	199	161	161	116	116	104	106	170	172	166	170	178	178	137	137	92	98	207	207	136	138	208	208	98	98
H40	Hpre3	E_BEACH	105	118	145	147	190	190	234	234	244	251	116	122	199	199	161	163	116	116	104	106	170	170	166	168	178	178	137	137	96	98	207	207	136	136	208	211	98	98
H41	Hpre3	E_BEACH	107	118	145	145	190	190	234	236	249	251	116	120	199	203	157	161	116	116	104	106	170	170	166	170	178	182	150	156	92	96	207	207	114	114	208	211	98	98
H42	Hpre3	E_BEACH	105	118	145	145	190	190	234	234	253	253	124	132	199	199	161	163	114	116	104	106	170	172	166	170	178	182	137	137	92	94	201	207	114	136	208	208	98	98
H43	Hpre3	E_BEACH	105	118	145	147	188	190	234	234	251	253	116	116	199	199	161	164	116	116	104	106	170	170	166	170	178	180	137	137	92	98	207	207	114	136	208	211	98	100
H44	Hpre3	E_BEACH	107	118	145	147	188	190	234	236	253	253	114	116	199	199	161	161	116	116	106	106	170	174	166	170	178	178	137	154	87	96	207	207	136	138			98	98
H45	Hpre3	E_BEACH	118	118	145	145	188	192	234	234	251	253	116	116	199	199	161	164	116	116	104	106	170	170	170	170	178	178	137	137	92	96	207	207	136	136	208	211	98	98
H46	Hpre3	E_BEACH	105	105	145	147	188	190	229	234	249	257	112	120	199	199	161	161	116	116	104	106	170	170	166	172	178	180	137	156	92	92	201	207	114	136	208	208	98	98
H47	Hpre3	E_BEACH	118	120	147	147	188	190	227	236	246	251	112	118	199	199	157	161	116	116	104	106	170	170	170	172	178	178	137	137	92	94	207	207	114	136	204	208	98	98
H48	Hpre3	E_BEACH	105	122	147	147	188	190	234	234	249	249	116	120	199	199	161	161	116	116	104	104	170	170	166	170	178	178	135	137	90	92	201	207	114	136	208	211	98	98
H49	Hpre3	E_BEACH	105	114	145	147	190	190	234	236	251	253	116	124	199	201	161	163	116	116	104	104	172	172	166	170	178	178	137	150	94	96	201	207	114	138	208	208	98	98
H5	Hpre3	N_BEACH	118	118	147	147	188	190	232	238	251	253	116	118	199	199	161	163	116	116	103	104	170	170	170	170	178	178	137	156	96	98	207	207	114	136	208	211	98	98
H50	Hpre3	E_BEACH	114	118	147	147	190	190	223	234	249	249	116	116	199	199	161	161	116	116	104	106	170	170	170	170	178	178	137	137	92	94	201	207	114	138	208	208	98	102
H6	Hpre3	N_BEACH	105	118	145	147	190	190	223	234	253	255	112	122	199	199	161	161	116	116	104	106	170	170	166	170	178	178	137	156	98	98	207	207	114	136	208	211	98	98
H7	Hpre3	N_BEACH	105	118	147	147	190	194	223	225	253	253	116	116	199	199	157	161	116	116	106	106	170	172	166	170	182	182	156	156	92	94	207	207	114	136	208	208	98	98
H8	Hpre3	N_BEACH	105	105	142	147	188	190	223	234	249	253	114	116	199	199	157	161	121	121	106	106	169	170	170	170	178	180	137	137	90	96	201	201	136	136	208	208	98	98
H9	Hpre3	N_BEACH	105	118	147	147	190	190	234	234	251	253	114	120	199	201	161	161	116	116	106	106	170	170	170	170	176	178	137	156	92	98	207	207	114	136	208	211	98	98
PC1	P1	P	105	120	145	147	190	190	223	229	240	251	122	126	199	199	157	157	116	116	106	110	170	170	170	170	176	178	150	150	94	94	207	207	114	114	211	211	98	107
PC10	P1	P	105	111	147	147	190	192	223	223	242	253	116	128	199	199	157	157	116	116	106	106	155	170	170	170	178	178	137	137	94	96	207	207	114	114	208	211	98	107
PC11	P1	P	105	105	145	147	190	190	229	234	240	251	118	126	199	199	161	161	121	121	106	106	170	170	166	170	176	178	150	150	94	94	207	207	136	136	208	211	98	98
PC12	P1	P	105	105	147	147	188	192	229	236	253	257	120	124	199	201	157	157	121	121	100	106	170	170	170	170	178	178	139	150	94	94	207	207	114	136	208	208	98	98
PC13	P1	P	111	118	147	147	190	190	223	234	251	255	118	122	199	199	157	161	116	116	106	110	170	170	170	170	178	178	150	150	94	94	207	207	114	114	211	211	104	107
PC14	P1	P	105	107	145	147	190	190	223	223	253	253	120	124	199	199	157	161	116	116	106	106	170	170	170	170	178	178	137	137	96	98	207	207	114	136	208	213	98	107
PC15	P1	P	118	120	147	147	190	190	223	234	249	257	124	132	199	199	161	163	116	116	104	106	170	170	166	170	178	178	137	137	92	92	207	207	114	136	208	213	98	98
PC16	P1	P	105	120	145	147	190	190	238	242	242	257	120	132	199	199	157	157	116	116	106	106	170	170	170	170	176	176	150	150	94	94	207	207	136	136	211	211	98	98
PC17	P1	P	118	120	147	147	188	192	223	234	257	257	124	132	199	199	157	161	121	121	104	104	170	170	166	166	178	178	137	141	92	92	207	207	114	136	208	213	98	98
PC18	P1	P	105	118	147	147	186	186	234	236	253	255	126	128	199	199	161	163	116	116	104	104	170	170	166	170	178	178	137	137	96	96	207	207	114	114	211	211	98	98
PC2	P1	P	105	120	147	149	188	190	223	223	240	255	120	120	199	199	161	161	116	116	106	106	170	170	168	170	176	178	137	150	94	98	207	207	114	136	208	208	98	100
PC3	P1	P	105	105	147	147	190	190	234	234	251	251	118	120	199	199	157	161	121	121	104	106	170	170	170	170	176	178	137	150	94	94	207	207	136	136	208	213	98	98
PC4	P1	P	107	111	145	147	192	194	223	236	251	253	116	120	199	199	157	161	116	116	100	106	170	170	170	170	178	178	137	150	94	96	207	207	114	136	208	208	98	107
PC5	P1	P	105	111	145	147	190	190	234	234	251	257	122	122	199	199	157	164	116	116	106	106	170	170	166	170	176	180	135	137	94	94	207	207	114	136	211	211	100	104
PC6	P1	P	105	107	145	145	190	194	234	236	251	253	120	124	199	199	161	161	116	116	100	106	170	170	170	170	178	178	137	137	96	100	207	207	136	136	208	215	98	107
PC7	P1	P	105	109	145	147	190	192	229	236	251	251	126	132	199	199	157	157	116	116	106	106	170	170	170	170	176	178	137	137	96	96	207	207	136	136	211	213	102	102
PC8	P1	P	105	122	145	145	190	190	223	236	249	253	118	122	199	199	157	161	116	116	104	106	170	170	170	170	178	178	137	150	92	98	207	207	114	114	208	211	107	107
PC9	P1	P	105	120	147	147	190	192	223	223	242	253	120	120	199	199	157	161	116	116	106	106	170	170	170	170	178	178	137	137	94	94	207	207	114	136	208	211	98	107
P10	P2	P	105	105	145	147	190	190	223	229	251	253	116	126	199	199	157	161	116	116	104	106	170	170	170	170	178	180	137	150	94	94	207	207	114	136	208	211	98	98
P11	P2	P	105	107	145	147	182	190	223	236	253	255	126	128	199	199	157	161	116	116	104	106	170	170	170	172	176	178	137	150	94	96	207	207	114	114	208	211	98	98
P12	P2	P	105	105	145	147	186	190	223	236	242	253	118	132	195	195	157	161	116	116	104	108	170	170	170	170	178	178	137	137	94	98	201	207	136	136	208	208	98	100
P13	P2	P	105	107	145	147	190	190	234	234	251	253	126	132	199	199	161	161	116	116	104	106	170	172	170	170	178	178	137	137	92	100	207	207	114	134	208	213	98	98
P14	P2	P	107	107	147	147	182	182	236	240	246	257	126	130	199	199	157	161	121	121	106	106	170	170	170	170	176	178	137	150	96	96	207	207	136	138	208	211	98	98
P15	P2	P	105	105	145	147	190	190	223	229	251	255	120	126	199	199	157	161	116	116	106	106	170	170	170	172	178	180	135	137	94	94	207	207	114	114	211	211	98	98
P16	P2	P	111	120	147	147	188	190	234	238	242	253	126	126	199	199	161	161	116	116	106	106	172	174	166	170	176	178	150	150	92	92	207	207	114	136	208	208	98	98
P18	P2	P	118	120	147	147	190	194	234	236	253	253	126	132	199	199	161	161	116	116	106	106	170	170	170	170	178	182	137	137	94	100	201	207	114	114	208	213	98	107
P2	P2	P	103	105	147	147	188	188	236	236	253	253	122	128	195	195	161	161	116	116	104	106	169	170	170	170	176	176	137	137	94	94	207	207	136	136	213	213	98	107
P20	P2	P	105	118	149	149	186	190	234	236	253	257	128	132	195	199	157	161	116	116	106	108	170	170	170	172	178	178	137	150	94	96	201	207	136	136	213	213	98	100
P24	P2	P	105	105	147	147	188	190	229	229	246	251	132	132	199	199	153	161	116	116	106	110	170	170	170	170	178	178	137	150	94	94	201	201	114	136	208	211	98	107
P25	P2	P	105	105	145	147	190	190	234	238	242	251	118	126	199	199	161	161	121	121	104	106	170	170	172	174	176	176	137	137	90	94	207	207	136	138	208	211	98	98
P41	P2	P	105	105	145	145	186	186	223	229	240	242	118	126	195	199	157	161	116	116	104	110	170	170	166	170	178	178	137	137	94	96	207	207	134	136	208	213	98	98
P42	P2	P	105	111	147	147	186	188	223	234	253	253	122	132	195	199	161	161	116	116	106	108	169	169	170	172	176	178	150	152	94	94	207	207	136	136	213	213	98	100
P43	P2	P	105	105	145	147	186	190	223	223	242	253	118	132	195	195	157	161	116	116	104	108	170	170	170	170	178	178	137	137	94	94	207	207	114	134	208	208	98	100
P44	P2	P	105	118	147	147	188	188	223	236	253	253	120	128	195	195	157	161	116	116	106	106	169	170	170	170	176	178	137	137	94	94	207	207	134	134	213	213	98	107
P45	P2	P	105	118	147	147	188	188	223	236	242	242	118	126	195	199	157	161	121	121	106	106	170	170	170	170	178	178	137	137	94	94	207	207	114	114	208	215	98	98
P46	P2	P	105	105	145	147	190	190	223	236	242	242	118	132	195	199	157	161	116	116	108	108	170	170	170	172	178	178	137	137	94	98	207	207	134	136	208	208	98	100
P47	P2	P	105	105	145	145	190	190	229	236	242	251	118	132	195	199	157	161	116	116	106	108	170	170	170	172	178	178	137	137	94	94	207	207	136	136	213	213	98	98
P48	P2	P	105	105	145	147	186	190	223	223	242	253	118	120	195	199	157	161	116	116	104	106	170	170	170	170	176	178	137	137	94	94	207	207	114	136	208	208	100	100
P49	P2	P	105	118	147	147	188	188	223	234	253	253	122	128	195	195	161	161	116	116	104	106	170	170	170	170	176	176	137	137	94	94	207	207	134	136	208	213	98	107
P50	P2	P	105	118	147	147	188	190	223	236	253	255	128	132	195	195	157	161	116	116	106	110	170	170	170	170	176	178	137	137	94	94	201	207	114	136	208	213	98	98
P51	P2	P	105	118	147	147	188	188	223	234	251	253	126	128	199	199	157	161	116	116	106	108	169	170	170	170	178	178	137	152	92	98	201	207	114	114	208	213	98	100
P52	P2	P	105	118	147	147	186	188	236	236	249	257	118	128	195	199	157	161	116	116	106	106	170	170	170	172	178	178	137	150	94	98	207	207	114	114	208	208	98	98
P53	P2	P	103	105	147	147	190	192	229	229	251	253	126	130	199	199	161	161	116	116	106	106	170	170	166	170	176	178	137	150	94	94	207	207	136	138	208	213	98	98
P54	P2	P	105	105	147	147	188	190	232	236	249	249	134	136	199	201	157	161	116	116	104	106	170	172	166	170	178	180	150	150	94	96	207	207	136	136	213	213	102	107
P55	P2	P	103	105	147	147	190	190			242	253			195	199			116	116					170	170			137	137	94	94	201	207	114	136			98	98
P7	P2	P	103	105	147	147	182	192	229	240	251	251	116	128	199	199	157	161	116	116	106	112	170	170	170	170	176	178	137	137	96	96	207	207	114	136	208	211	98	102
P8	P2	P	105	118	147	147	188	190			251	255	126	126	199	199	161	161	116	116	108	108	170	170	170	170	176	178	137	137	98	98	201	207	114	114	213	213	98	98
P9	P2	P	103	107	147	147	182	192	229	240	251	257	126	128	199	199	161	161	116	116	106	106	170	170	170	170	176	178	137	137	94	96	207	207	114	136	208	211	98	102
